# Supplementary material for: K-Carrageenan Stimulates Pre-Osteoblast Proliferation and Osteogenic Differentiation: A Potential Factor for the Promotion of Bone Regeneration?
Source: Molecules. 2021 Oct 11;26(20):6131. doi: 10.3390/molecules26206131 (PMC8541607; doi:10.3390/molecules26206131)
Supplement: Supplementary file 1 [file molecules-26-06131-s001.zip]

Archive with 1 entries (1 files):
- molecules-1362586-supplementary.pdf
